# Supplementary material for: Relationship between Food Allergy and Endotoxin Concentration and the Toleration Status at 2 Years: The Japan Environment and Children’s Study
Source: Nutrients. 2023 Feb 15;15(4):968. doi: 10.3390/nu15040968 (PMC9959381; doi:10.3390/nu15040968)
Supplement: Supplementary file 1 [file nutrients-15-00968-s001.zip]

Archive with 1 entries (1 files):
- nutrients-2178569-supplementary.pdf
